# Supplementary material for: Conflicting Evidence between Clinical Perception and Molecular Epidemiology: The Case of Fowl Adenovirus D
Source: Animals (Basel). 2023 Dec 14;13(24):3851. doi: 10.3390/ani13243851 (PMC10741239; doi:10.3390/ani13243851)
Supplement: Supplementary file 1 [file animals-13-03851-s001.zip › Supplementary table S1.xls]

## Sheet: FaVDContinentName
Supplementary table 1. List (Accession numbers) of the sequences used in the present study and relative metadata (geographical location and collection year).
SeqName	Acc.Number	MacroArea	Country	Collection Year
ON014843.1|Gallusgallus|Asia|China|2020	ON014843.1	Asia	China	2020
MK572867.1|Gallusgallus|Europe|Switzerland|1998	MK572867.1	Europe	Switzerland	1998
MK572873.1|Gallusgallus|Europe|UnitedKingdom|1971	MK572873.1	Europe	UnitedKingdom	1971
OK336458.1|Aves|Asia|China|2021	OK336458.1	Asia	China	2021
MN509168.1|Gallusgallus|Oceania|Australia|2018	MN509168.1	Oceania	Australia	2018
MN711789.1|Gallusgallus|NorthAmerica|USA|1995	MN711789.1	NorthAmerica	USA	1995
MK572868.1|Gallusgallus|Europe|Germany|1998	MK572868.1	Europe	Germany	1998
MK572869.1|Gallusgallus|Europe|Germany|2008	MK572869.1	Europe	Germany	2008
MK572870.1|Gallusgallus|Europe|Germany|2008	MK572870.1	Europe	Germany	2008
MK572871.1|Gallusgallus|Europe|Austria|2008	MK572871.1	Europe	Austria	2008
MK572872.1|Gallusgallus|Europe|Austria|2012	MK572872.1	Europe	Austria	2012
KY012057.1|Gallusgallus|Asia|China|2014	KY012057.1	Asia	China	2014
KU310942.1|Aves|NorthAmerica|Canada|2005	KU310942.1	NorthAmerica	Canada	2005
KP231537.1|Aves|NorthAmerica|Canada|2005	KP231537.1	NorthAmerica	Canada	2005
KU746335.1|Gallusgallus|SouthAmerica|Mexico|1995	KU746335.1	SouthAmerica	Mexico	1995
KU497449.1|Gallusgallus|Asia|China|2015	KU497449.1	Asia	China	2015
KM096545.1|Gallusgallus|Asia|China|2012	KM096545.1	Asia	China	2012
MZ435839.1|Gallusgallus|Asia|China|2019	MZ435839.1	Asia	China	2019
OP297554.1|Gallusgallus|MiddleEast|Egypt|2021	OP297554.1	MiddleEast	Egypt	2021
OP297555.1|Gallusgallus|MiddleEast|Egypt|2021	OP297555.1	MiddleEast	Egypt	2021
OP297556.1|Gallusgallus|MiddleEast|Egypt|2021	OP297556.1	MiddleEast	Egypt	2021
OP297557.1|Gallusgallus|MiddleEast|Egypt|2022	OP297557.1	MiddleEast	Egypt	2022
OP297558.1|Gallusgallus|MiddleEast|Egypt|2022	OP297558.1	MiddleEast	Egypt	2022
OP297559.1|Gallusgallus|MiddleEast|Egypt|2022	OP297559.1	MiddleEast	Egypt	2022
OP297560.1|Gallusgallus|MiddleEast|Egypt|2022	OP297560.1	MiddleEast	Egypt	2022
OM790025.1|Gallusgallus|Asia|Pakistan|2021	OM790025.1	Asia	Pakistan	2021
OM790026.1|Gallusgallus|Asia|Pakistan|2021	OM790026.1	Asia	Pakistan	2021
OM790027.1|Gallusgallus|Asia|Pakistan|2021	OM790027.1	Asia	Pakistan	2021
OM790028.1|Gallusgallus|Asia|Pakistan|2021	OM790028.1	Asia	Pakistan	2021
OM790029.1|Gallusgallus|Asia|Pakistan|2021	OM790029.1	Asia	Pakistan	2021
OM790030.1|Gallusgallus|Asia|Pakistan|2021	OM790030.1	Asia	Pakistan	2021
OK346162.1|Gallusgallus|MiddleEast|Egypt|2020	OK346162.1	MiddleEast	Egypt	2020
OK491822.1|Gallusgallus|Asia|India|2019	OK491822.1	Asia	India	2019
OK491823.1|Gallusgallus|Asia|India|2019	OK491823.1	Asia	India	2019
OK491824.1|Gallusgallus|Asia|India|2020	OK491824.1	Asia	India	2020
OK491825.1|Gallusgallus|Asia|India|2020	OK491825.1	Asia	India	2020
OK491826.1|Gallusgallus|Asia|India|2020	OK491826.1	Asia	India	2020
OK491827.1|Gallusgallus|Asia|India|2020	OK491827.1	Asia	India	2020
OK491828.1|Gallusgallus|Asia|India|2020	OK491828.1	Asia	India	2020
OK491829.1|Gallusgallus|Asia|India|2020	OK491829.1	Asia	India	2020
OK491830.1|Gallusgallus|Asia|India|2020	OK491830.1	Asia	India	2020
OK491831.1|Gallusgallus|Asia|India|2020	OK491831.1	Asia	India	2020
OK491832.1|Gallusgallus|Asia|India|2020	OK491832.1	Asia	India	2020
OK491833.1|Gallusgallus|Asia|India|2020	OK491833.1	Asia	India	2020
OK491834.1|Gallusgallus|Asia|India|2020	OK491834.1	Asia	India	2020
OK491835.1|Gallusgallus|Asia|India|2020	OK491835.1	Asia	India	2020
MW525217.1|Gallusgallus|Asia|Pakistan|2019	MW525217.1	Asia	Pakistan	2019
MW525218.1|Gallusgallus|Asia|Pakistan|2019	MW525218.1	Asia	Pakistan	2019
MW525219.1|Gallusgallus|Asia|Pakistan|2019	MW525219.1	Asia	Pakistan	2019
OM858813.1|Gallusgallus|Europe|Serbia|2021	OM858813.1	Europe	Serbia	2021
OM858814.1|Gallusgallus|Europe|Serbia|2021	OM858814.1	Europe	Serbia	2021
OM858815.1|Gallusgallus|Europe|Serbia|2021	OM858815.1	Europe	Serbia	2021
OM858816.1|Gallusgallus|Europe|Serbia|2021	OM858816.1	Europe	Serbia	2021
OM858817.1|Gallusgallus|Europe|Serbia|2021	OM858817.1	Europe	Serbia	2021
OK482670.1|MiddleEast|Egypt|2020	OK482670.1	MiddleEast	Egypt	2020
OK634389.1|Gallusgallus|MiddleEast|Egypt|2016	OK634389.1	MiddleEast	Egypt	2016
OK634390.1|Gallusgallus|MiddleEast|Egypt|2016	OK634390.1	MiddleEast	Egypt	2016
OK634391.1|Gallusgallus|MiddleEast|Egypt|2017	OK634391.1	MiddleEast	Egypt	2017
OK634392.1|Gallusgallus|MiddleEast|Egypt|2017	OK634392.1	MiddleEast	Egypt	2017
MW699421.1|Gallusgallus|MiddleEast|Egypt|2019	MW699421.1	MiddleEast	Egypt	2019
MW699422.1|Gallusgallus|MiddleEast|Egypt|2019	MW699422.1	MiddleEast	Egypt	2019
MW699423.1|Gallusgallus|MiddleEast|Egypt|2020	MW699423.1	MiddleEast	Egypt	2020
MW699424.1|Gallusgallus|MiddleEast|Egypt|2020	MW699424.1	MiddleEast	Egypt	2020
MW699425.1|Gallusgallus|MiddleEast|Egypt|2020	MW699425.1	MiddleEast	Egypt	2020
MW699427.1|Gallusgallus|MiddleEast|Egypt|2020	MW699427.1	MiddleEast	Egypt	2020
MW699428.1|Gallusgallus|MiddleEast|Egypt|2020	MW699428.1	MiddleEast	Egypt	2020
MW699429.1|Gallusgallus|MiddleEast|Egypt|2020	MW699429.1	MiddleEast	Egypt	2020
MW699430.1|Gallusgallus|MiddleEast|Egypt|2020	MW699430.1	MiddleEast	Egypt	2020
MT646900.1|Gallusgallus|MiddleEast|Egypt|2019	MT646900.1	MiddleEast	Egypt	2019
MW773197.1|Gallusgallus|Asia|Pakistan|2021	MW773197.1	Asia	Pakistan	2021
MT975968.1|Gallusgallus|MiddleEast|Egypt|2018	MT975968.1	MiddleEast	Egypt	2018
MT975969.1|Gallusgallus|MiddleEast|Egypt|2018	MT975969.1	MiddleEast	Egypt	2018
MT975970.1|Gallusgallus|MiddleEast|Egypt|2018	MT975970.1	MiddleEast	Egypt	2018
MT274428.1|Gallusgallus|MiddleEast|WestBank|2018	MT274428.1	MiddleEast	WestBank	2018
MN861095.1|Gallusgallus|Asia|Pakistan|2019	MN861095.1	Asia	Pakistan	2019
MN861098.1|Gallusgallus|Asia|Pakistan|2019	MN861098.1	Asia	Pakistan	2019
MN861099.1|Gallusgallus|Asia|Pakistan|2019	MN861099.1	Asia	Pakistan	2019
MN861100.1|Gallusgallus|Asia|Pakistan|2019	MN861100.1	Asia	Pakistan	2019
MN861101.1|Gallusgallus|Asia|Pakistan|2019	MN861101.1	Asia	Pakistan	2019
MN861105.1|Gallusgallus|Asia|Pakistan|2019	MN861105.1	Asia	Pakistan	2019
MT459080.1|Gallusgallus|MiddleEast|Iran|2019	MT459080.1	MiddleEast	Iran	2019
MT459081.1|Gallusgallus|MiddleEast|Iran|2019	MT459081.1	MiddleEast	Iran	2019
MT459082.1|Gallusgallus|MiddleEast|Iran|2019	MT459082.1	MiddleEast	Iran	2019
MT459083.1|Gallusgallus|MiddleEast|Iran|2019	MT459083.1	MiddleEast	Iran	2019
MT459084.1|Gallusgallus|MiddleEast|Iran|2019	MT459084.1	MiddleEast	Iran	2019
MT459085.1|Gallusgallus|MiddleEast|Iran|2019	MT459085.1	MiddleEast	Iran	2019
MT459086.1|Gallusgallus|MiddleEast|Iran|2019	MT459086.1	MiddleEast	Iran	2019
MT459087.1|Gallusgallus|MiddleEast|Iran|2019	MT459087.1	MiddleEast	Iran	2019
MT459088.1|Gallusgallus|MiddleEast|Iran|2019	MT459088.1	MiddleEast	Iran	2019
MT459089.1|Gallusgallus|MiddleEast|Iran|2019	MT459089.1	MiddleEast	Iran	2019
MT459090.1|Gallusgallus|MiddleEast|Iran|2019	MT459090.1	MiddleEast	Iran	2019
MT459091.1|Gallusgallus|MiddleEast|Iran|2019	MT459091.1	MiddleEast	Iran	2019
MT459092.1|Gallusgallus|MiddleEast|Iran|2019	MT459092.1	MiddleEast	Iran	2019
MT459093.1|Gallusgallus|MiddleEast|Iran|2019	MT459093.1	MiddleEast	Iran	2019
MT459094.1|Gallusgallus|MiddleEast|Iran|2019	MT459094.1	MiddleEast	Iran	2019
MT459095.1|Gallusgallus|MiddleEast|Iran|2019	MT459095.1	MiddleEast	Iran	2019
MT459096.1|Gallusgallus|MiddleEast|Iran|2019	MT459096.1	MiddleEast	Iran	2019
MT459097.1|Gallusgallus|MiddleEast|Iran|2019	MT459097.1	MiddleEast	Iran	2019
MT459098.1|Gallusgallus|MiddleEast|Iran|2019	MT459098.1	MiddleEast	Iran	2019
MT459099.1|Gallusgallus|MiddleEast|Iran|2019	MT459099.1	MiddleEast	Iran	2019
MT459100.1|Gallusgallus|MiddleEast|Iran|2019	MT459100.1	MiddleEast	Iran	2019
MT459101.1|Gallusgallus|MiddleEast|Iran|2019	MT459101.1	MiddleEast	Iran	2019
MT459102.1|Gallusgallus|MiddleEast|Iran|2019	MT459102.1	MiddleEast	Iran	2019
MT459103.1|Gallusgallus|MiddleEast|Iran|2019	MT459103.1	MiddleEast	Iran	2019
MT459106.1|Gallusgallus|MiddleEast|Iran|2017	MT459106.1	MiddleEast	Iran	2017
MT459107.1|Gallusgallus|MiddleEast|Iran|2017	MT459107.1	MiddleEast	Iran	2017
MT759842.1|Gallusgallus|MiddleEast|Israel|2020	MT759842.1	MiddleEast	Israel	2020
MT893206.1|Gallusgallus|MiddleEast|Egypt|2019	MT893206.1	MiddleEast	Egypt	2019
MT380197.1|Gallusgallus|MiddleEast|Israel|2020	MT380197.1	MiddleEast	Israel	2020
MT356630.1|Gallusgallus|MiddleEast|Egypt|2019	MT356630.1	MiddleEast	Egypt	2019
MT386509.1|Gallusgallus|MiddleEast|Egypt|2019	MT386509.1	MiddleEast	Egypt	2019
MT104457.1|Gallusgallus|Asia|Indonesia|2019	MT104457.1	Asia	Indonesia	2019
MT104458.1|Gallusgallus|Asia|Indonesia|2019	MT104458.1	Asia	Indonesia	2019
MN447717.1|Gallusgallus|Asia|India|2018	MN447717.1	Asia	India	2018
MN537890.1|Gallusgallus|Asia|India|2018	MN537890.1	Asia	India	2018
MN537891.1|Gallusgallus|Asia|India|2017	MN537891.1	Asia	India	2017
MN540444.1|Gallusgallus|Asia|India|2017	MN540444.1	Asia	India	2017
MN540445.1|Gallusgallus|Asia|India|2018	MN540445.1	Asia	India	2018
MN737046.1|Gallusgallus|Asia|SouthKorea|2015	MN737046.1	Asia	SouthKorea	2015
MN737047.1|Gallusgallus|Asia|SouthKorea|2017	MN737047.1	Asia	SouthKorea	2017
MN737048.1|Gallusgallus|Asia|SouthKorea|2019	MN737048.1	Asia	SouthKorea	2019
MN737049.1|Gallusgallus|Asia|SouthKorea|2013	MN737049.1	Asia	SouthKorea	2013
MN737050.1|Gallusgallus|Asia|SouthKorea|2018	MN737050.1	Asia	SouthKorea	2018
MN737051.1|Gallusgallus|Asia|SouthKorea|2014	MN737051.1	Asia	SouthKorea	2014
MN737052.1|Gallusgallus|Asia|SouthKorea|2013	MN737052.1	Asia	SouthKorea	2013
MK995481.1|Gallusgallus|MiddleEast|SaudiArabia|2015	MK995481.1	MiddleEast	SaudiArabia	2015
MK995482.1|Gallusgallus|MiddleEast|SaudiArabia|2017	MK995482.1	MiddleEast	SaudiArabia	2017
MK995483.1|Gallusgallus|MiddleEast|SaudiArabia|2016	MK995483.1	MiddleEast	SaudiArabia	2016
MK995484.1|Gallusgallus|MiddleEast|SaudiArabia|2017	MK995484.1	MiddleEast	SaudiArabia	2017
MK995485.1|Gallusgallus|MiddleEast|SaudiArabia|2018	MK995485.1	MiddleEast	SaudiArabia	2018
MK937072.1|Gallusgallus|MiddleEast|Turkey|2019	MK937072.1	MiddleEast	Turkey	2019
MG953206.1|Gallusgallus|Europe|Hungary|2014	MG953206.1	Europe	Hungary	2014
MG953207.1|Gallusgallus|Europe|Hungary|2013	MG953207.1	Europe	Hungary	2013
MG953209.1|Gallusgallus|Europe|Hungary|2011	MG953209.1	Europe	Hungary	2011
MG953215.1|Gallusgallus|Europe|Hungary|2013	MG953215.1	Europe	Hungary	2013
MG953218.1|Gallusgallus|Europe|Hungary|2014	MG953218.1	Europe	Hungary	2014
MG953220.1|Gallusgallus|Europe|Hungary|2015	MG953220.1	Europe	Hungary	2015
MG953224.1|Gallusgallus|Europe|Hungary|2015	MG953224.1	Europe	Hungary	2015
MG953225.1|Gallusgallus|Europe|Hungary|2012	MG953225.1	Europe	Hungary	2012
MG953226.1|Gallusgallus|Europe|Hungary|2013	MG953226.1	Europe	Hungary	2013
MK816393.1|Gallusgallus|Asia|India|2016	MK816393.1	Asia	India	2016
MK816394.1|Gallusgallus|Asia|India|2016	MK816394.1	Asia	India	2016
MK816395.1|Gallusgallus|Asia|India|2016	MK816395.1	Asia	India	2016
MK816396.1|Gallusgallus|Asia|India|2016	MK816396.1	Asia	India	2016
MK816397.1|Gallusgallus|Asia|India|2016	MK816397.1	Asia	India	2016
MK816398.1|Gallusgallus|Asia|India|2016	MK816398.1	Asia	India	2016
MK816399.1|Gallusgallus|Asia|India|2017	MK816399.1	Asia	India	2017
MK816400.1|Gallusgallus|Asia|India|2017	MK816400.1	Asia	India	2017
MK816401.1|Gallusgallus|Asia|India|2017	MK816401.1	Asia	India	2017
MK816402.1|Gallusgallus|Asia|India|2017	MK816402.1	Asia	India	2017
MK816403.1|Gallusgallus|Asia|India|2017	MK816403.1	Asia	India	2017
MK816404.1|Gallusgallus|Asia|India|2017	MK816404.1	Asia	India	2017
MK816405.1|Gallusgallus|Asia|India|2017	MK816405.1	Asia	India	2017
MK816406.1|Gallusgallus|Asia|India|2017	MK816406.1	Asia	India	2017
MH782423.1|Gallusgallus|MiddleEast|Egypt|2018	MH782423.1	MiddleEast	Egypt	2018
MH782424.1|Gallusgallus|MiddleEast|Egypt|2018	MH782424.1	MiddleEast	Egypt	2018
MH782425.1|Gallusgallus|MiddleEast|Egypt|2018	MH782425.1	MiddleEast	Egypt	2018
MH782426.1|Gallusgallus|MiddleEast|Egypt|2018	MH782426.1	MiddleEast	Egypt	2018
MG738474.1|Gallusgallus|MiddleEast|Iran|2016	MG738474.1	MiddleEast	Iran	2016
MF770580.1|Aves|Asia|India|2016	MF770580.1	Asia	India	2016
MG029108.1|Falco|MiddleEast|SaudiArabia|2015	MG029108.1	MiddleEast	SaudiArabia	2015
MG029109.1|Gallusgallus|MiddleEast|SaudiArabia|2016	MG029109.1	MiddleEast	SaudiArabia	2016
MG029110.1|Gallusgallus|MiddleEast|SaudiArabia|2017	MG029110.1	MiddleEast	SaudiArabia	2017
MG029111.1|Gallusgallus|MiddleEast|SaudiArabia|2017	MG029111.1	MiddleEast	SaudiArabia	2017
MG029114.1|Gallusgallus|MiddleEast|SaudiArabia|2017	MG029114.1	MiddleEast	SaudiArabia	2017
MG832884.1|Gallusgallus|NorthAmerica|Canada|2007	MG832884.1	NorthAmerica	Canada	2007
KY426982.1|Gallusgallus|Asia|China|2015	KY426982.1	Asia	China	2015
KY426983.1|Gallusgallus|Asia|China|2015	KY426983.1	Asia	China	2015
KY426985.1|Gallusgallus|Asia|China|2015	KY426985.1	Asia	China	2015
KY426986.1|Gallusgallus|Asia|China|2015	KY426986.1	Asia	China	2015
KY426991.1|Gallusgallus|Asia|China|2016	KY426991.1	Asia	China	2016
KY426992.1|Gallusgallus|Asia|China|2015	KY426992.1	Asia	China	2015
MF161434.1|Gallusgallus|Oceania|Ecuador|2016	MF161434.1	Oceania	Ecuador	2016
KY229169.1|Gallusgallus|SouthAmerica|Brazil|2016	KY229169.1	SouthAmerica	Brazil	2016
KY229171.1|Gallusgallus|SouthAmerica|Brazil|2016	KY229171.1	SouthAmerica	Brazil	2016
KY229172.1|Gallusgallus|SouthAmerica|Brazil|2016	KY229172.1	SouthAmerica	Brazil	2016
KY229173.1|Gallusgallus|SouthAmerica|Brazil|2016	KY229173.1	SouthAmerica	Brazil	2016
KY229174.1|Gallusgallus|SouthAmerica|Brazil|2016	KY229174.1	SouthAmerica	Brazil	2016
KY229175.1|Gallusgallus|SouthAmerica|Brazil|2016	KY229175.1	SouthAmerica	Brazil	2016
KY229176.1|Gallusgallus|SouthAmerica|Brazil|2016	KY229176.1	SouthAmerica	Brazil	2016
KY229178.1|Gallusgallus|SouthAmerica|Brazil|2016	KY229178.1	SouthAmerica	Brazil	2016
KY229179.1|Gallusgallus|SouthAmerica|Brazil|2016	KY229179.1	SouthAmerica	Brazil	2016
KY229180.1|Gallusgallus|SouthAmerica|Brazil|2016	KY229180.1	SouthAmerica	Brazil	2016
KY229181.1|Gallusgallus|SouthAmerica|Brazil|2016	KY229181.1	SouthAmerica	Brazil	2016
KY229182.1|Gallusgallus|SouthAmerica|Brazil|2016	KY229182.1	SouthAmerica	Brazil	2016
KY229183.1|Gallusgallus|SouthAmerica|Brazil|2016	KY229183.1	SouthAmerica	Brazil	2016
KY229184.1|Gallusgallus|SouthAmerica|Brazil|2016	KY229184.1	SouthAmerica	Brazil	2016
KT037701.1|Gallusgallus|Oceania|NewZealand|2013	KT037701.1	Oceania	NewZealand	2013
KX755574.1|Gallusgallus|SouthAmerica|Peru|2016	KX755574.1	SouthAmerica	Peru	2016
KX179504.1|Gallusgallus|Asia|Pakistan|2015	KX179504.1	Asia	Pakistan	2015
KX247375.1|Gallusgallus|Asia|Pakistan|2015	KX247375.1	Asia	Pakistan	2015
KU557322.1|Gallusgallus|Asia|Pakistan|2014	KU557322.1	Asia	Pakistan	2014
KU557323.1|Gallusgallus|Asia|Pakistan|2014	KU557323.1	Asia	Pakistan	2014
KU557324.1|Gallusgallus|Asia|Pakistan|2014	KU557324.1	Asia	Pakistan	2014
KU557325.1|Gallusgallus|Asia|Pakistan|2015	KU557325.1	Asia	Pakistan	2015
KU557326.1|Gallusgallus|Asia|Pakistan|2015	KU557326.1	Asia	Pakistan	2015
KU557327.1|Gallusgallus|Asia|Pakistan|2015	KU557327.1	Asia	Pakistan	2015
KU557328.1|Gallusgallus|Asia|Pakistan|2015	KU557328.1	Asia	Pakistan	2015
KR152221.1|Gallusgallus|Asia|India|2012	KR152221.1	Asia	India	2012
KR559772.1|Gallusgallus|Asia|India|2014	KR559772.1	Asia	India	2014
KR559773.1|Gallusgallus|Asia|India|2014	KR559773.1	Asia	India	2014
KR559778.1|Gallusgallus|Asia|India|2014	KR559778.1	Asia	India	2014
KR559779.1|Gallusgallus|Asia|India|2014	KR559779.1	Asia	India	2014
KR559780.1|Gallusgallus|Asia|India|2014	KR559780.1	Asia	India	2014
KR559781.1|Gallusgallus|Asia|India|2014	KR559781.1	Asia	India	2014
KR559782.1|Gallusgallus|Asia|India|2014	KR559782.1	Asia	India	2014
KR781101.1|Gallusgallus|Asia|India|2014	KR781101.1	Asia	India	2014
KR781102.1|Gallusgallus|Asia|India|2014	KR781102.1	Asia	India	2014
KR781104.1|Gallusgallus|Asia|India|2014	KR781104.1	Asia	India	2014
KR781105.1|Gallusgallus|Asia|India|2014	KR781105.1	Asia	India	2014
KR781107.1|Gallusgallus|Asia|India|2014	KR781107.1	Asia	India	2014
JX257176.1|Gallusgallus|Europe|Sweden|2011	JX257176.1	Europe	Sweden	2011
HQ697595.1|Gallusgallus|Asia|SouthKorea|2008	HQ697595.1	Asia	SouthKorea	2008
HQ117900.1|Gallusgallus|Africa|SouthAfrica|2008	HQ117900.1	Africa	SouthAfrica	2008
HQ117902.1|Gallusgallus|Africa|SouthAfrica|2008	HQ117902.1	Africa	SouthAfrica	2008
FN869957.1|Gallusgallus|Europe|Poland|2009	FN869957.1	Europe	Poland	2009
FN869958.1|Gallusgallus|Europe|Germany|2008	FN869958.1	Europe	Germany	2008
FN869959.1|Gallusgallus|Europe|Austria|2009	FN869959.1	Europe	Austria	2009
FN869960.1|Gallusgallus|Europe|Poland|2008	FN869960.1	Europe	Poland	2008
FN869961.1|Gallusgallus|Europe|Hungary|2009	FN869961.1	Europe	Hungary	2009
FN869962.1|Gallusgallus|Europe|Germany|2008	FN869962.1	Europe	Germany	2008
FN869963.1|Gallusgallus|Europe|UnitedKingdom|2009	FN869963.1	Europe	UnitedKingdom	2009
HM592282.1|Europe|Italy|2007	HM592282.1	Europe	Italy	2007
FJ360747.1|Gallusgallus|SouthAmerica|Brazil|2006	FJ360747.1	SouthAmerica	Brazil	2006
FJ360748.1|Gallusgallus|SouthAmerica|Brazil|2007	FJ360748.1	SouthAmerica	Brazil	2007
B1|Greece|Europe|Chicken|2018	B1	Europe	Greece	2018
B5|Greece|Europe|Chicken|2018	B5	Europe	Greece	2018
Z1|Greece|Europe|Chicken|2018	Z1	Europe	Greece	2018
Z3|Greece|Europe|Chicken|2017	Z3	Europe	Greece	2017
Z14|Greece|Europe|Chicken|2018	Z14	Europe	Greece	2018
KT862805.1|Gallusgallus|Europe|UnitedKingdom|1950	KT862805.1	Europe	UnitedKingdom	1950
KT862806.1|Gallusgallus|Asia|Japan|1950	KT862806.1	Asia	Japan	1950
KT862812.1|Gallusgallus|Europe|UnitedKingdom|1950	KT862812.1	Europe	UnitedKingdom	1950
